# Supplementary material for: Chemical Characterization and Biological Evaluation of Epilobium parviflorum Extracts in an In Vitro Model of Human Malignant Melanoma
Source: Plants (Basel). 2023 Apr 9;12(8):1590. doi: 10.3390/plants12081590 (PMC10146124; doi:10.3390/plants12081590)
Supplement: Supplementary file 1 [file plants-12-01590-s001.zip]

Archive with 1 entries (1 files):
- plants-2263432-supplementary.pdf
